# Supplementary material for: Dopamine Pathway Mediated by DRD5 Facilitates Tumor Growth via Enhancing Warburg Effect in Esophageal Cancer
Source: Front Oncol. 2021 Apr 8;11:655861. doi: 10.3389/fonc.2021.655861 (PMC8061419; doi:10.3389/fonc.2021.655861)
Supplement: Supplementary file 2 [file Table_1.xlsx]

## Sheet: Sheet1
	Transcriptional Analysis
Group	Gender	Age	Number	Histopathologic Cell Type	Tumor Type	Length of Tumor（cm）	T Category	N category	number of metastatic lymph node	number of metastatic lymph node region	metastatic regional lymph node stations	PD-1	PD-L1	Ki-67
MT1	Male	64	382145	squamous cell carcinoma	Medullary type	4.5	T3(Tumor invades the adventitia)	regional lymph node metastasis	1	1	7（subcarinal nodes）	Neg.	Neg.	0.6
MT2	Male	61	383305	squamous cell carcinoma	Ulcerative type	1.5	T2(Tumor invades the muscularis propria)	regional lymph node metastasis	3	2	8M（middle thoracic paraesophageal lymph nodes）+2R（ right upper paratracheal nodes）	Neg.	Neg.	0.3
MT3	Male	60	383319	squamous cell carcinoma	Protruding type	3.5	T1b(Tumor invades the submucosa)	regional lymph node metastasis	1	1	2R（ right upper paratracheal nodes）	Neg.	Tumor:20%	0.7
MT4	Male	69	383322	squamous cell carcinoma	Medullary type	3.5	T3(Tumor invades the adventitia)	regional lymph node metastasis	1	1	8M（middle thoracic paraesophageal lymph nodes）	No data	No data	No data
MT5	Male	63	389330	squamous cell carcinoma	Ulcerative type	2	T3(Tumor invades the adventitia)	regional lymph node metastasis	3	1	17（left gastric nodes）	No data	Tumor: 2%	0.6
T1	Male	66	383534	squamous cell carcinoma	Ulcerative type	1.5	T1b(Tumor invades the submucosa)	No regional lymph node metastasis	0	0	None	No data	No data	0.5
T2	Male	63	385218	squamous cell carcinoma	Superficial and protruding type	1.5	T1b(Tumor invades the submucosa)	No regional lymph node metastasis	0	0	None	No data	No data	No data
T3	Male	64	385775	squamous cell carcinoma	Ulcerative type	4	T3(Tumor invades the adventitia)	No regional lymph node metastasis	0	0	None	No data	No data	No data
T4	Male	52	389276	squamous cell carcinoma	Ulcerative type	3	T2(Tumor invades the muscularis propria)	No regional lymph node metastasis	0	0	None	No data	Tumor: 5%	0.6
T5	Male	65	392081	squamous cell carcinoma	Diffusely infiltrating type	5.5	T3(Tumor invades the adventitia)	No regional lymph node metastasis	0	0	None	No data	No data	No data
N1	Adjacent esophageal normal tissue from MT1
N2	Adjacent esophageal normal tissue from MT2
N3	Adjacent esophageal normal tissue from MT3
N4	Adjacent esophageal normal tissue from MT4
N5	Adjacent esophageal normal tissue from MT5
